# Supplementary material for: Integration of Phenotype and Hormone Data during Adventitious Rooting in Carnation (Dianthus caryophyllus L.) Stem Cuttings
Source: Plants (Basel). 2019 Jul 15;8(7):226. doi: 10.3390/plants8070226 (PMC6681402; doi:10.3390/plants8070226)
Supplement: Supplementary file 1 [file plants-08-00226-s001.zip]

Archive with 1 entries (1 files):
- plants-527028-supplementary.rar
